# Supplementary material for: Suilyin Disrupts the Blood–Brain Barrier by Activating Group III Secretory Phospholipase A2
Source: Life (Basel). 2022 Jun 20;12(6):919. doi: 10.3390/life12060919 (PMC9229629; doi:10.3390/life12060919)
Supplement: Supplementary file 1 [file life-12-00919-s001.zip]

Archive with 1 entries (1 files):
- life-1725158-supplementary.pdf
